# Supplementary material for: Structural basis of aggregative adherence fimbriae II interactions with sialic acid, mucin, and human intestinal cells
Source: Infect Immun. 2025 Mar 3;93(4):e00483-24. doi: 10.1128/iai.00483-24 (PMC11977319; doi:10.1128/iai.00483-24)
Supplement: Supplemental data — Data used to generate figures. [file iai.00483-24-s0005.xlsx]

## Sheet: AafA expression
pBADaafDA	D4A	D4E	T8I	S20A	T28L	R30A	Q33A	R34A	E47A	K56A	K56R	G59A	K62A	K62R	S63A	T67A	N78A	T104A	E121A	L122A	WT 042	aafA
0.849948	1.0125	0.493931	0.466444	1.13255	1.10238	1.04499	1.40565	1.12037	0.727252	0.808743	0.660564	0.630326	0.931126	1.33724	0.997068	1.03271	1.344	0.964749	2.12373	0.707702	2.17741	0.0700747
1.09127	1.16045	0.578183	0.169632	1.19136	0.963085	1.58236	1.56833	1.19527	0.607687	1.18784	1.04029	0.729818	1.02101	1.93522	0.461072	0.863004	1.22587	0.412479	1.25487	0.277245	2.14556	0.032657
0.741508	1.16476	0.555156	0.287409	0.849576	0.557625	1.01625	1.11336	1.0034	0.755315	1.08131	1.04086	1.13308	1.26114	1.83094	1.22739	1.22435	1.51147	0.619312	2.0555	0.521802	0.982935	0.0894293
1.31728																					1.68085
1.03365																					0.860111
0.966347																					1.14939

## Sheet: Biofilm
WT 042	aafA	pBADaafA	pBADaafA D4A	pBADaafA D4E	pBADaafA T8I	pBADaafA S20A	pBADaafA T28L	pBADaafA R30A	pBADaafA Q33A	pBADaafA R34A	pBADaafA E47A	pBADaafA K56A	pBADaafA K56R	pBADaafA G59A	pBADaafA K62A	pBADaafA K62R	pBADaafA S63A	pBADaafA T67A	pBADaafA T104A	pBADaafA E121A	pBADaafA L122A	pBADaafA N78A
2.883	0.015	2.548	2.2035	0.906	2.197	2.513	2.649	0.86	0.876	1.074	0.674	0.264	2.338	2.794	1.596	1.357	2.673	2.676	1.698	1.93	1.603	0.506
2.64	0.05	2.211	2.631	1.063	2.496	2.578	2.864	1.014	0.882	1.142	0.656	0.397	2.587	2.719	1.638	1.043	2.588	2.045	1.428	2.011	1.791	0.593
2.133	0.027	2.164	2.623	0.979	2.34	2.765	2.551	1.269	1.089	1.187	0.69	0.391	2.741	2.778	2.196	0.962	2.348	2.064	1.285	1.772	1.794	0.659
2.356	0.191	2.013	2.442	0.888	2.079	2.329	2.485	0.769	0.852	0.682	0.443	0.345	2.755	2.566	1.432	0.874	2.615	2.677	1.624	1.223	1.711	0.387
2.491	0.251	2.203	2.543	0.885	2.251	2.357	2.474	0.769	0.924	0.584	0.443	0.335	2.169	2.676	1.707	1.133	2.822	2.779	1.921	1.283	1.957	0.639
2.414	0.238	2.198	2.442	0.932	2.191	2.37	2.207	1.375	0.848	0.784	0.324	0.248	1.954	2.77	1.537	1.255	2.917	2.594	1.551	1.271	1.497	0.552
1.939	0.031	2.174
1.877	0	2.045
1.624	0	2.025

## Sheet: Adherence to colonoids
WT 042	aafA	pBADaafDA	K62R	K62A	K56R	K56A	E47A	R30A	R34A	G59A	T67A	N78A	T104A	E121A	L122A	Q33A	D4A	D4E	S20A	T8I	T28L	S63A
10900000	320000	2300000	3500000	3400000	3300000	2800000	2200000	1400000	5000000	4400000	2300000	980000	4900000	3300000	4100000	3600000	3100000	4500000	2900000	4000000	4600000	4200000
8900000	280000	3700000	2100000	2900000	3900000	1700000	2600000	1400000	3200000	2600000	3100000	710000	5300000	2200000	2800000	1700000	3800000	4000000	4100000	2700000	3400000	2600000
7900000	190000	3700000	3400000	3400000	3100000	3100000	2700000	3000000	3300000	4100000	2500000	810000	5800000	2400000	2800000	2200000	3100000	3400000	3700000	3100000	3700000	1300000
10000000	140000	3900000	2400000	2200000	2400000	2100000	1900000	2600000	3100000	4300000	2200000	990000	4800000	2900000	3400000	3400000	3400000	4300000	3600000	2200000	3300000	2600000
8400000	140000	4000000	1800000	2500000	3600000	1500000	2400000	1270000	2500000	1300000	3600000	830000	1800000	850000	1330000	960000	3600000	3500000	2200000	3300000	1800000	2900000
8300000	180000	3600000	2100000	3100000	2400000	1700000	2600000	900000	3000000	1800000	2800000	680000	1400000	1030000	1320000	1230000	2700000	2700000	1140000	2600000	1700000	1500000
12000000	160000	4400000						2100000	2500000	1170000	1800000	2200000	1400000	890000	1030000	1030000	1900000	2100000	2600000	1340000	2700000	1800000
11300000	270000	3900000										2000000
9300000	64000	5100000										2200000
31000000	290000	3500000										1700000
6900000	190000	4700000
7200000		1100000
		1200000
		1600000
		1600000
		2600000
		2200000
		2700000
		2500000

## Sheet: in vitro binding to mucin & Fn
	BSA								Fn								BSM
WT 042	210000	500000	560000	480000	160000	240000	130000	210000	900000	1800000	1500000	1900000	2300000	1000000	1200000	2500000	1500000	1600000	1900000	2900000	1400000	2600000	1500000	1400000
aafA	33000	36000	19000	17000	120000	100000	120000	90000	13000	12000	6700	8000	36000	41000	43000	53000	3400	12000	10000	17000	27000	75000	75000	58000
pBADaafDA	850000	570000	860000	430000	100000	30000	100000	40000	3800000	3000000	2900000	3000000	3500000	2700000	2800000	3500000	2600000	3100000	3300000	2700000	2200000	3300000	4400000	4000000

## Sheet: mucin binding
WT 042	aafa	pBADaafDA	D4A	D4E	T8I	S20A	T28L	R30A	Q33A	R34A	E47A	G59A	K56A	K56R	K62A	K62R	S63A	T67A	N78A	T104A	E121A	L122A
1300000	53000	2700000	4000000	2200000	2500000	3900000	1900000	45000	3700000	65000	1400000	2500000	5200	1000000	12000	3100000	2600000	200000	1700000	1300000	2000000	1900000
1300000	61000	3300000	2500000	2000000	2600000	3100000	2300000	54000	2900000	36000	1700000	2700000	11300	2400000	5000	3100000	1300000	370000	1900000	1800000	2000000	1300000
1300000	9000	2400000	4700000	1000000	2400000	3300000	3600000	102000	3000000	29000	1400000	2700000	6000	1700000	17000	1800000	2300000	260000	1200000	1300000	1500000	1500000
1400000	11000	2700000	4600000	1400000	2500000	2300000	3000000	50000	2700000	19000	1300000	2700000	4200	2000000	12000	3000000	2800000		1200000	1600000	1500000	1100000
600000	63000	2900000	1500000	3300000	3500000	2700000	2700000	240000	2100000	230000	1700000	2200000	41000	2800000	20000	2000000	2700000	700000	1400000	2900000	2000000	2800000
1100000	71000	2200000	1900000	2000000	3800000	2700000	2400000	80000	2500000	270000	1800000	2200000	36000	2100000	60000	2900000	2500000	1800000	1900000	2200000	2100000	2200000
2400000	37000	2700000	1600000	2000000	4000000	2400000	2500000	60000	2400000	130000	1000000	2600000	41000	3000000	35000	2100000	2700000	800000	1700000	2400000	1400000	1700000
1600000	50000	2700000	2000000	1500000	2000000	2900000	2900000	80000	2400000	120000	2000000	2000000	25000	2700000	25000	2200000	2800000	1200000	1000000	2800000	2200000	2700000
		4400000
		2700000
		2800000
		2900000
		2200000
		2400000
		2500000
		1900000

## Sheet: NA treatment mucin & Fn
BSA	Mucin (NT)	Mucin (25U NA)	Mucin (25U HI-NA)	Fn (NT)	Fn (25U NA)	Fn (25U HI-NA)
380000	680000	390000	680000	610000	810000	790000
390000	570000	560000	520000	610000	900000	730000
310000	820000	350000	720000	770000	670000	800000
290000	860000	410000	410000	920000	770000	670000
250000	830000	250000	600000	630000	540000	670000
220000	870000	260000	610000	590000	560000	510000
	740000	320000	800000	690000	530000	560000

## Sheet: NA treatment mucin
	No treatment								25U NA
pBADaafDA	1800000	2000000	2700000	2100000	2300000	2600000	1200000	1200000	340000	340000	70000	190000	37000	77000	65000	89000
T67A	680000	350000	530000	800000	150000	170000	210000	37000	56000	220000	101000	270000	22000	9000	18000	19000
N78A	3600000	3100000	2100000	2800000	2100000	1700000	2100000	1500000	660000	840000	470000	830000	670000	680000	570000	660000
R34A	50000	35000	40000	46000	26000	46000	41000	44000	48000	32000	40000	49000	40000	21000	35000	42000
K62A	47000	41000	42000	40000	20000	17000	11000	21000	25000	42000	28000	38000	15000	13000	18000	21000

## Sheet: Adherence to Caco2
WT 042	aafa	pBADaafDA	D4A	D4E	T8I	S20A	T28L	R30A	Q33A	R34A	E47A	G59A	K56A	K56R	K62A	K62R	S63A	T67A	N78A	T104A	E121A	L122A
3000000	280000	590000	730000	710000	1100000	670000	760000	28000	510000	51000	340000	340000	48000	510000	5900	680000	690000	95000	420000	690000	640000	1200000
1800000	110000	620000	820000	700000	1100000	710000	800000	27000	370000	51000	480000	340000	52000	560000	20000	710000	730000	103000	470000	720000	630000	1300000
1800000	170000	630000	780000	670000	1100000	770000	690000	23000	410000	65000	550000	490000	74000	520000	16000	700000	670000	100000	390000	840000	500000	900000
1100000	190000	640000	820000	590000	700000	640000	760000	35000	310000	54000	410000	480000	68000	770000	20000	680000	720000	87000	310000	660000	740000	1100000
4100000	160000	900000	770000	670000	620000	500000	780000	19000	630000	52000	380000	410000	16000	620000	46000	820000	660000	110000	390000	540000	680000	740000
2700000	100000	1100000	730000	820000	640000	530000	850000	20000	410000	41000	390000	280000	29000	580000	42000	720000	720000	130000	390000	640000	690000	760000
1600000	160000	1000000	630000	650000	600000	510000	620000	26000	480000	29000	310000	480000	21000	530000	50000	710000	730000	160000	300000	570000	570000	970000
1200000	250000	1500000	740000	560000	530000	490000	730000	17000	610000	35000	500000	420000	29000	290000	86000	680000	820000	110000	470000	650000	490000	880000
		660000
		690000
		570000
		680000
		810000
		860000
		640000
		520000

## Sheet: NA treatment caco2 control
	No treatment								25U NA								50U NA
WT 042	430000	500000	530000	810000	720000	780000	750000	740000	80000	90000	120000	170000	67000	55000	59000	62000	150000	70000	60000	80000	66000	56000	65000	57000
aafA	210000	170000	120000	170000	200000	130000	160000	330000	300000	210000	130000	180000	250000	660000	140000	150000	100000	180000	140000	200000	130000	190000	190000	180000

## Sheet: NA treatment caco2
	No treatment								25U NA
pBADaafDA	500000	410000	410000	420000	360000	300000	430000	240000	62000	77000	61000	96000	50000	42000	81000	44000
T67A	71000	62000	146000	90000	48000	170000	150000	180000	36000	47000	79000	180000	63000	50000	51000	52000
N78A	250000	250000	220000	270000	270000	220000	200000	210000	27000	33000	33000	29000	48000	47000	55000	64000
